# Supplementary material for: Inhibition of Muscle-Specific Protein Kinase (MuSK) Releases Organophosphate-Aged Acetylcholinesterase (AChE) from C2C12 Cells
Source: Toxics. 2025 Sep 29;13(10):829. doi: 10.3390/toxics13100829 (PMC12567851; doi:10.3390/toxics13100829)
Supplement: Supplementary file 1 [file toxics-13-00829-s001.zip]

Archive with 1 entries (1 files):
- toxics-3750385-supplementary.pdf
